# Supplementary material for: Low‐Intensity Focused Ultrasound‐Responsive Ferrite‐Encapsulated Nanoparticles for Atherosclerotic Plaque Neovascularization Theranostics
Source: Adv Sci (Weinh). 2021 Aug 11;8(19):2100850. doi: 10.1002/advs.202100850 (PMC8498883; doi:10.1002/advs.202100850)
Supplement: Supplementary file 2 — Supplemental Table 1 [file ADVS-8-2100850-s001.xlsx]

## Sheet: Sheet1
Fig 1A	0.4	0		Fig 1C	1.92926	9.96504	7.07635	2.88462	21.8391		Fig 1F		PFP-HMME@PLGA/MnFe2O4-Ram	PFP@PLGA/MnFe2O4-Ram	PFP-HMME@PLGA-Ram		Fig 1G	Temperature (K)	Magnetic Field (Oe)	Moment (emu)		Fig 3D													Fig 6A	PFP-HMME@PLGA/MnFe2O4-Ram					PFP-HMME@PLGA-Ram							Fig 8F
	0.463	0			0.96463	4.12574	2.28509	2.40964	27.2152			750	0.219	0.051	0.02			300.029	-29999.8	-0.0277561			2 h	0.825	0.818	0.802	DiI-PFP-HMME@PLGA/MnFe2O4-Ram colocalize with Mito-tracker									0.3125	0.384	0.328	0.257		0.127	0.133	0.119
	0.536	0			1.32159	7.00779	2.7027	2.11346	26.7544			749	0.22	0.051	0.02			300.023	-29999.9	-0.109241			4 h	0.708	0.759	0.7										0.625	0.566	0.474	0.383		0.206	0.207	0.148						Control
	0.621	0			1.52403	3.43512	4.93274	2.96496	22.9821			748	0.22	0.052	0.02			300.021	-28999.9	-0.109186			6 h	0.672	0.646	0.679										1.25	0.769	0.894	0.88		0.247	0.288	0.212						20
	0.719	0										747	0.221	0.052	0.021			300.022	-27999.8	-0.109076																2.5	1.232	1.096	1.079		0.349	0.356	0.367						25
	0.833	0										746	0.221	0.052	0.021			300.024	-26999.8	-0.10899																5	1.422	1.605	1.509		0.464	0.486	0.477						25
	0.965	0		Fig 1E								745	0.222	0.053	0.02			300.027	-25999.9	-0.108867			2 h	0.646	0.722	0.578	DiI-PFP-HMME@PLGA/MnFe2O4-Ram colocalize with Lyso-tracker									10	2.399	2.554	2.446		0.605	0.707	0.721						33.3333
	1.12	0				Mn	Fe	F				744	0.222	0.053	0.02			300.025	-25000.1	-0.108763			4 h	0.607	0.652	0.629																							87.5
	1.29	0			0	1	0	0				743	0.223	0.053	0.021			300.021	-23999.7	-0.108634			6 h	0.579	0.606	0.68
	1.5	0			0.00223	0	0	1				742	0.223	0.053	0.02			300.018	-22999.8	-0.108505
	1.74	0			0.00445	1	2	1				741	0.224	0.053	0.02			300.014	-21999.9	-0.108364															Fig 6C													Fig 9B-K
	2.01	0			0.00668	0	0	1				740	0.225	0.053	0.02			300.011	-21000	-0.108209			2 h	0.565	0.623	0.543	DiI-PFP@PLGA/MnFe2O4-Ram colocalize with Mito-tracker										PFP-HMME@PLGA/MnFe2O4-Ram				PFP-HMME@PLGA/MnFe2O4				PFP-HMME@PLGA-Ram				Lumen area
	2.33	0			0.00891	0	0	1				739	0.226	0.053	0.02			300.01	-19999.9	-0.108058			4 h	0.518	0.542	0.458										0	0.039	0.035	0.035		0.032	0.034	0.028		0.033	0.04	0.0341
	2.7	0			0.0111	1	0	1				738	0.226	0.054	0.02			300.011	-19000	-0.107887			6 h	0.445	0.532	0.462										30	0.127	0.13	0.136		0.029	0.019	0.041		0.081	0.078	0.089		0.192
	3.12	0			0.0134	0	0	0				737	0.226	0.053	0.021			300.008	-17999.9	-0.107692																90	0.261	0.261	0.251		0.056	0.044	0.038		0.145	0.137	0.155		0.283
	3.62	0			0.0156	0	0	0				736	0.226	0.054	0.02			300.005	-16999.9	-0.107501																120	0.108	0.102	0.11		0.042	0.048	0.041		0.08	0.082	0.097		0.226
	4.19	0			0.0178	0	0	0				735	0.226	0.054	0.02			300.004	-15999.8	-0.107274		Fig 3F														180	0.073	0.074	0.081		0.038	0.032	0.039		0.063	0.06	0.059		0.39
	4.85	0			0.02	0	1	1				734	0.227	0.054	0.02			300.002	-14999.8	-0.107021																													0.185
	5.61	0			0.0223	0	0	2				733	0.227	0.054	0.02			300.001	-14000	-0.106735			Control	PFP-HMME@PLGA/MnFe2O4-Ram + LIFU	NAC	PFP-HMME@PLGA/MnFe2O4-Ram + LIFU + NAC																							0.166
	6.5	0			0.0245	0	1	1				732	0.228	0.054	0.02			300.002	-13000	-0.10643			1.56355	12.1083	1.36545	5.40536									Fig 7B	B-mode													0.112
	7.53	0			0.0267	1	0	1				731	0.229	0.055	0.019			300.001	-12000.2	-0.106078			1.24192	16.0599	1.1204	7.33347										0 min	1 min	2 min	3 min	4 min	5 min	6 min
	8.72	0			0.029	1	0	3				730	0.23	0.054	0.019			299.999	-10999.9	-0.105674			0.194536	14.9499	0.334844	5.32038										1	7	20	36	32	29	2
	10.1	0			0.0312	0	0	0				729	0.231	0.055	0.018			299.994	-9999.88	-0.105203																2	7	18	33	40	29	2							plaque area
	11.7	0			0.0334	1	0	1				728	0.232	0.055	0.021			299.998	-8999.94	-0.104644																2	7	16	36	35	28	2
	13.5	0			0.0356	0	0	0				727	0.232	0.055	0.02			299.998	-7999.81	-0.103968		Fig 4B														2	6	18	35	38	23	2
	15.7	0			0.0379	0	2	1				726	0.232	0.055	0.02			300.002	-6999.8	-0.10313																2	5	16	32	37	24	2							1.218
	18.2	0			0.0401	1	1	1				725	0.232	0.056	0.02			300.001	-5999.86	-0.102036				PFP-HMME@PLGA/MnFe2O4-Ram				PFP-HMME@PLGA/MnFe2O4								CEUS													1.092
	21	0			0.0423	0	0	0				724	0.234	0.056	0.02			300	-4999.88	-0.100582			0	0.055786	0.056985	0.023476		0.0389032	0.023485	0.035876						0 min	1 min	2 min	3 min	4 min	5 min	6 min							1.56
	24.4	0			0.0445	1	2	3				723	0.234	0.056	0.02			299.994	-4499.74	-0.0996098			90	0.524028	0.522522	0.573038		0.06283	0.02172	0.0162401						1	3	9	14	39	6	1							1.513
	28.2	0			0.0468	1	0	2				722	0.234	0.057	0.02			299.99	-3999.84	-0.0984477			120	0.483819	0.40678	0.409548		0.0309022	0.0293758	0.066496						1	2	10	18	47	5	1							1.235
	32.7	0			0.049	4	1	0				721	0.234	0.057	0.02			299.985	-3499.83	-0.0969932			180	0.259645	0.259946	0.358914		0.033456	0.034567	0.067843						1	3	12	15	41	6	1							0.857
	37.8	0			0.0512	0	0	0				720	0.235	0.057	0.02			299.987	-2999.77	-0.095145																1	1	11	13	42	4	1							0.794
	43.8	0			0.0535	3	1	0				719	0.235	0.057	0.02			299.988	-2499.95	-0.0926253																2	1	7	8	41	4	1
	50.7	0			0.0557	1	0	0				718	0.236	0.058	0.02			299.99	-2299.92	-0.0913455		Fig 4D
	58.8	0			0.0579	1	1	1				717	0.236	0.058	0.02			299.992	-2099.83	-0.0898774																													density of neovessel
	68.1	0			0.0601	1	2	2				716	0.238	0.058	0.02			299.996	-1899.73	-0.0881091				PFP-HMME@PLGA/MnFe2O4-Ram				PFP-HMME@PLGA/MnFe2O4							Fig 7D
	78.8	0			0.0624	3	1	0				715	0.239	0.059	0.019			299.997	-1699.99	-0.0860469			Heart	0.5145	0.25819	0.43122		0.418807	0.5632	0.2652
	91.3	0			0.0646	1	1	1				714	0.238	0.059	0.019			299.997	-1499.76	-0.0835551			Liver	50.8172	25.3959	88.8069		46.0219	36.2259	76.2358					Pre-irradiation						Post-irradiation								16.6119
	106	0			0.0668	0	1	0				713	0.238	0.059	0.019			299.995	-1299.88	-0.0804444			Spleen	0.872461	9.5512	1.17868		1.74282	11.0662	8.06587				PFP-HMME@PLGA/MnFe2O4-Ram	76.42	79.15	70.05	79.15	81.88		102.81	95.53	97.35	93.71	99.17				8.17284
	122	0			0.069	0	2	0				712	0.24	0.06	0.019			299.996	-1099.7	-0.0764745			Lung	26.213	7.83225	6.48735		0.941407	19.2902	4.24789				PFP-HMME@PLGA/MnFe2O4	78.24	80.97	80.06	73.69	77.33		79.15	80.97	80.97	81.88	82.79				8.11945
	142	0			0.0713	1	1	3				711	0.241	0.06	0.019			299.995	-899.912	-0.0712629			Kidneys	1.48719	0.3486	0.7516		1.03336	1.34805	0.34789				HMME@PLGA/MnFe2O4-Ram	78.24	83.7	84.61	80.97	81.88		82.79	81.88	82.79	83.7	83.7				9.88043
	164	0			0.0735	0	1	1				710	0.242	0.06	0.019			299.996	-849.789	-0.0696842			Plaque	0.318972	0.342438	0.434625		0.058724	0.072459	0.022459																			13.5292
	190	0.0431			0.0757	2	1	3				709	0.242	0.061	0.019			299.994	-799.911	-0.0679405														PFP-HMME@PLGA/MnFe2O4-Ram	4.55	2.73	3.64	2.73	2.73		6.37	7.28	9.1	10.01	9.1				8.95518
	220	4.41			0.078	1	1	1				708	0.242	0.061	0.02			299.994	-749.833	-0.0661061														PFP-HMME@PLGA/MnFe2O4	4.55	3.64	2.73	2.73	3.64		3.64	4.55	2.73	1.82	1.82				9.88303
	255	11.7			0.0802	2	1	0				707	0.242	0.061	0.02			299.994	-699.821	-0.0641261		Fig 5A					Fig S28							HMME@PLGA/MnFe2O4-Ram	2.73	3.64	3.64	2.73	3.64		1.82	1.82	0.91	3.64	1.82
	295	18.4			0.0824	1	1	2				706	0.242	0.061	0.019			299.996	-649.743	-0.0619544			0.0138595	1.12406				0.0138595	7.93651																				prussian blue
	342	21.5			0.0846	0	1	0				705	0.243	0.062	0.019			299.996	-599.776	-0.0594922			2.43219	23.0269				2.43219	52.5063
	396	19.9			0.0869	1	1	0				704	0.244	0.062	0.02			299.996	-549.772	-0.0570582			5.39985	47.4508				5.39985	116.222						Fig 8A														0.706058
	459	14.4			0.0891	2	0	1				703	0.245	0.062	0.02			299.996	-499.664	-0.0540203			11.415	94.9554				11.415	210.567																				1.5587
	531	7.52			0.0913	1	1	3				702	0.244	0.063	0.019			299.998	-449.756	-0.0508364			20.2597	187.748				20.2597	405.495																				1.052
	615	2.1			0.0936	2	2	1				701	0.245	0.063	0.02			299.996	-399.826	-0.0472794			60.9165	472.353				60.9165	1010.37							Control	US	PFP@PLGA/MnFe2O4-Ram + US	PFP-HMME@PLGA/MnFe2O4-Ram	PFP-HMME@PLGA/MnFe2O4 + US	PFP-HMME@PLGA/MnFe2O4-Ram + US + NAC	PFP-HMME@PLGA/MnFe2O4-Ram + US							0.847845
	712	0			0.0958	1	1	0				700	0.246	0.063	0.02			299.995	-349.881	-0.043215																10.4	5.5	3.8	4.7	4.9	13.7	18.9							1.0228
	825	0			0.098	3	0	2				699	0.247	0.064	0.02			299.995	-299.692	-0.0388562																10.6	5.2	3.1	5.5	5.9	13.7	20.8							1.00721
	955	0			0.1	2	0	3				698	0.248	0.064	0.019			299.995	-274.801	-0.0363152		Fig 5C														6.2	5.8	6.6	13.8	6.1	11.6	15.3							0.159591
	1110	0			0.102	4	2	1				697	0.248	0.064	0.018			299.993	-249.636	-0.0337562			PFP-HMME@PLGA/MnFe2O4				PFP-HMME@PLGA/MnFe2O4-Ram				Gd-DTPA					5.7	6.6	4.7	11.3	8.2	12.8	15.2
	1280	0			0.105	3	2	1				696	0.248	0.065	0.018			299.996	-224.856	-0.0310824		5 min	1.31387	7.25689	2.14286		5.12821	5.79235	9.27937		0.840728	0.972967	1.2475			7.2	5.7	6.1	11.7	4.7	14.6	18
	1480	0			0.107	2	2	2				695	0.248	0.065	0.018			299.993	-199.883	-0.028159		10 min	5.54744	6.38607	2.14286		5.55556	8.4153	10.7601		0.552795	0.970054	1.1453			5.1	9.1	4	5.8	12.6	11.2	15							macrophage
	1720	0			0.109	5	1	0				694	0.249	0.065	0.019			299.992	-174.918	-0.0251802		20 min	5.10949	4.49927	1.78571		3.97721	8.19672	8.64857		0.509317	0.916453	1.02144			5.3	9.2	4.8	10.5	10.8	11.5	10.2
	1990	0			0.111	5	3	1				693	0.25	0.066	0.019			299.995	-149.739	-0.0216262		30 min	2.48175	4.49927	7.85714		6.98006	11.2568	8.19348		0.452973	0.863435	0.93146			7.4	8.8	11.5	10.7	6	13.1	13.7							16.7822
	2300	0			0.114	3	0	1				692	0.251	0.065	0.02			299.995	-124.759	-0.0180887		60 min	6.86131	9.14369	9.52381		14.3875	11.2568	7.1076		0.370896	0.722442	0.789825			7.8	8	10.3	4.8	12.9	15.5	19.9							17
	2670	0			0.116	2	0	0				691	0.251	0.066	0.02			299.998	-99.9713	-0.0144197		90 min	8.32117	10.7402	9.88095		26.6382	14.7541	19.8421		0.366903	0.687485	0.611531			4.8	7.1	10.5	6.4	12.6	12.6	19.9							11.4786
	3090	0			0.118	4	0	1				690	0.252	0.066	0.02			299.995	-74.651	-0.0103986		120 min	5.9854	6.09579	4.16667		11.8234	9.18033	6.31787		0.354037	0.469587	0.437125			5.9	10.1	5.4	5.3	12.9	11.4	20.4							10.1012
	3580	0			0.12	4	1	0				689	0.253	0.066	0.019			299.998	-49.8709	-0.00616316		150 min	5.83942	3.48331	6.07143		6.41026	4.80874	6.02172		0.309672	0.411326	0.381582			7.3	13.7	4.2	7.2	11.6	12.2	22.8							9.59284
	4150	0			0.123	4	0	1				688	0.253	0.067	0.02			299.997	-24.8837	-0.00183183		180 min	9.19708	5.22496	2.97619		3.56125	11.0382	4.44225		0.265306	0.294803	0.270495																8.47826
	4800	0			0.125	4	2	0				687	0.253	0.067	0.02			299.997	0.296058	0.00279926															Fig 8B														10.6701
	5560	0			0.127	4	1	1				686	0.254	0.067	0.02			299.997	25.2463	0.007198																40.5213	52.947	55.0761	41.985	41.8759	38.0091	24.6753
	6440	0			0.129	3	2	2				685	0.254	0.068	0.019			300	50.0856	0.0113923																32.1176	44.0886	50.104	48.5783	40.2778	31.1613	24.8357							lipid area
	7460	0			0.131	4	3	2				684	0.255	0.068	0.019			299.997	75.2357	0.0154215																41.215	42.3105	51.2	38.4715	55.8758	32.4691	24.067
	8630	0			0.134	7	2	0				683	0.256	0.068	0.019			299.997	100.371	0.0191315																45.0777	60.3636	42.1569	45.6207	40.6367	40.2778	20.2312
					0.136	2	2	0				682	0.257	0.069	0.019			299.996	125.188	0.0224689																50.0964	58.7541	54.4587	42.1053	43.6786	32.2126	18.2169							18.083
					0.138	7	2	2				681	0.257	0.069	0.019			299.998	150.375	0.0257622																48.0789	51.9562	63.5707	60.0817	41.9355	35.9358	22.5806							13.3708
					0.14	6	1	1				680	0.258	0.069	0.02			299.999	175.348	0.0287802																55.5066	43.1138	55.4049	51.0811	43.0556	39.2562	25.2							20.6163
					0.143	2	1	0				679	0.258	0.07	0.019			300.001	200.313	0.0316715																42.4719	60.1148	59.1252	46.7051	62.7907	37.6013	18.2081							19.5365
					0.145	2	1	1				678	0.259	0.07	0.019			299.999	225.093	0.0343365																55.0218	51.5528	47.2205	55.7757	45.4545	37.223	24.6817							12.4071
					0.147	2	1	2				677	0.259	0.07	0.02			299.999	250.05	0.0368677																57.397	54.6895	50.7083	53.1915	43.2432	37.6541	17.5304							13.6436
					0.149	3	0	1				676	0.26	0.071	0.019			299.998	275.03	0.0391527																41.0898	47.7474	65.3333	68.6274	54.2857	38.3562	22.7811							18.2606
					0.151	5	0	1				675	0.261	0.071	0.019			299.999	300.04	0.0414501																46.7622	42.4657	43.4858	41.2698	53.1915	42.4242	24.2868
					0.154	4	0	1				674	0.261	0.071	0.019			299.999	350.17	0.0456176																49.7555	42.728	54.379	46.9388	41.0714	35.0609	15.0313							HIF-1alpha
					0.156	3	3	2				673	0.262	0.072	0.019			300	400.122	0.049314																56.8665	40.4151	30.6373	41.9355	41.3333	36.8194	25.7248
					0.158	7	2	1				672	0.263	0.072	0.019			300	450.282	0.0524237																53.7789	50.8712	35.7	41.1765	40	35.2113	24.734							14.4516
					0.16	6	4	1				671	0.264	0.072	0.018			299.999	500.189	0.0556829																													11.0556
					0.163	4	1	1				670	0.264	0.073	0.019			299.997	550.223	0.0581126															Fig 8C														20.0532
					0.165	11	1	1				669	0.265	0.073	0.019			299.998	600.361	0.0605699																													16.4602
					0.167	3	2	1				668	0.266	0.073	0.019			300	650.143	0.0630115																31.5542	44.9157	51.2289	41.5115	42.8952	34.3619	30.9124							12.7186
					0.169	2	0	0				667	0.267	0.073	0.019			299.998	700.228	0.0650438																34.7068	44.953	38.6743	27.2455	28.7197	36.5626	22.3784							26.6566
					0.172	3	1	1				666	0.267	0.074	0.019			300	750.24	0.0667252																47.1125	43.4731	35.2089	27.1917	42.84	31.3477	32.5201							23.3738
					0.174	5	0	3				665	0.267	0.074	0.02			299.999	800.377	0.0687944																39.5115	37.7858	38.4723	31.3783	27.7037	39.7308	29.4846
					0.176	3	0	1				664	0.268	0.074	0.019			300.003	850.145	0.0704108																37.9529	37.6454	42.0981	44.0903	40.2579	40.1418	33.824
					0.178	4	4	1				663	0.269	0.075	0.019			300.003	900.067	0.0718742																38.3051	41.1581	49.3622	38.1215	37.6056	36.0825	25.6448							collagen
					0.18	6	4	1				662	0.27	0.075	0.019			300.005	1099.96	0.0768163																46.0062	41.145	41.7687	33.857	40.3004	34.7398	28.0936
					0.183	7	2	0				661	0.27	0.075	0.018			300.006	1299.93	0.080683																41.0633	28.4266	44.964	32.4543	35.1036	40.9769	22.5223							18.9755
					0.185	8	2	0				660	0.271	0.076	0.018			300.005	1500.18	0.083741																39.0714	35.926	47.6636	37.0381	45.9687	36.7209	24.8188							46.7201
					0.187	10	4	1				659	0.272	0.075	0.019			300.004	1700.22	0.0861806																													30.4833
					0.189	5	1	1				658	0.272	0.076	0.019			300.002	1900.02	0.0881906															Fig 8D														44.9511
					0.192	10	0	2				657	0.273	0.077	0.02			300.003	2100.06	0.0899408																1.91914	2.09711	2.3794	1.78085	1.9447	1.56547	0.619073							41.6578
					0.194	4	0	2				656	0.274	0.077	0.02			300.006	2300.01	0.0913692																1.94759	1.59724	2.0098	1.96064	1.00571	2.00068	0.953446							30.1623
					0.196	9	2	3				655	0.274	0.077	0.019			300.008	2500.03	0.0925334																1.97605	2.1741	2.92669	2.38028	1.78901	1.25001	0.553458							29.3879
					0.198	8	4	4				654	0.275	0.077	0.019			300.007	3000.08	0.0950165																1.91719	1.96377	1.78497	2.62642	2.31059	1.20182	0.848908
					0.2	6	1	5				653	0.276	0.078	0.019			300.009	3499.95	0.0969783																2.8709	2.65556	1.58078	1.55769	2.01736	2.42365	0.971981
					0.203	9	3	2				652	0.276	0.078	0.019			300.008	3999.92	0.0983555																2.33868	2.27647	2.32389	2.49371	2.03367	2.10485	1.57178							SMC
					0.205	5	3	3				651	0.277	0.079	0.019			300.006	4499.95	0.0995305																1.11941	2.08344	2.0098	2.23547	2.43811	1.88078	0.937877
					0.207	9	0	2				650	0.277	0.079	0.019			300.006	4999.95	0.100553																1.75178	2.52669	1.76014	2.07005	0.747706	1.82586	1.24493							7.32601
					0.209	9	1	2				649	0.278	0.079	0.019			300.006	5999.86	0.102019																1.22596	2.21231	2.71581	2.31273	2.38102	1.67869	0.469445							5.41667
					0.212	12	2	2				648	0.28	0.079	0.019			300.005	6999.76	0.103099																2.13588	2.69573	1.48845	2.35123	3.65327	1.80063	0.421765							5.97938
					0.214	8	1	3				647	0.281	0.08	0.019			300.004	7999.63	0.103958																1.52639	2.57048	1.89236	1.74954	2.31541	2.09264	0.296798							5.5313
					0.216	6	4	1				646	0.281	0.08	0.019			300.004	8999.82	0.104641																0.702461	2.74621	1.22262	2.05332	1.8587	2.08839	0.587179							8.78788
					0.218	5	0	2				645	0.282	0.081	0.019			300.006	9999.79	0.105187																													11.5175
					0.221	7	3	5				644	0.282	0.081	0.02			300.005	10999.8	0.105666																													8.75
					0.223	11	3	0				643	0.282	0.082	0.02			300.005	11999.6	0.106073
					0.225	11	2	0				642	0.282	0.082	0.02			300.004	12999.6	0.106437																													endothelialization score
					0.227	9	3	4				641	0.284	0.083	0.02			300.004	13999.7	0.10674
					0.229	10	3	2				640	0.285	0.083	0.02			300.006	14999.6	0.107011
					0.232	7	2	5				639	0.286	0.083	0.02			300.006	15999.6	0.107265																													2
					0.234	11	1	1				638	0.288	0.084	0.02			300.007	16999.7	0.107494																													3
					0.236	10	5	0				637	0.288	0.084	0.02			300.006	17999.7	0.107692																													2
					0.238	7	3	0				636	0.289	0.085	0.02			300.005	18999.7	0.107887																													2
					0.241	10	3	1				635	0.29	0.085	0.02			300.004	19999.7	0.108063																													3
					0.243	8	3	6				634	0.291	0.086	0.021			300.004	20999.7	0.108218																													3
					0.245	14	0	2				633	0.291	0.086	0.022			300.004	21999.6	0.108365																													3
					0.247	12	3	1				632	0.293	0.087	0.023			300.005	22999.7	0.108516
					0.249	8	1	3				631	0.293	0.087	0.024			300.004	23999.6	0.108642
					0.252	11	4	2				630	0.295	0.088	0.025			300.005	24999.6	0.10877
					0.254	10	4	2				629	0.296	0.088	0.025			300.003	25999.7	0.108881
					0.256	13	1	4				628	0.297	0.089	0.027			300.004	26999.6	0.108998
					0.258	12	4	3				627	0.296	0.089	0.029			300.003	27999.6	0.1091
					0.261	11	5	1				626	0.297	0.09	0.03			300.005	28999.7	0.109209
					0.263	13	3	6				625	0.298	0.09	0.034			300.003	29999.7	0.109295
					0.265	12	6	4				624	0.3	0.091	0.037			300.007	29999.8	0.109298
					0.267	12	6	5				623	0.301	0.091	0.041			300.006	28999.8	0.109209
					0.27	10	6	1				622	0.302	0.092	0.044			300.003	27999.9	0.109104
					0.272	8	5	8				621	0.302	0.092	0.045			300.005	26999.8	0.108991
					0.274	9	3	3				620	0.303	0.093	0.045			300.005	26000	0.108892
					0.276	20	4	4				619	0.303	0.093	0.043			300.004	24999.8	0.108765
					0.278	13	4	6				618	0.303	0.094	0.039			300.003	23999.9	0.108648
					0.281	13	3	6				617	0.304	0.094	0.036			300.003	22999.7	0.108512
					0.283	20	7	2				616	0.305	0.095	0.033			300	22000	0.108372
					0.285	17	4	3				615	0.307	0.096	0.031			299.998	20999.9	0.108232
					0.287	17	3	8				614	0.308	0.096	0.03			300	19999.9	0.108062
					0.29	21	7	7				613	0.309	0.097	0.029			299.999	18999.8	0.107896
					0.292	13	3	9				612	0.31	0.097	0.028			299.999	17999.9	0.107692
					0.294	16	6	8				611	0.312	0.098	0.027			300	17000	0.107488
					0.296	17	4	7				610	0.313	0.099	0.027			299.999	15999.9	0.107263
					0.298	8	4	5				609	0.314	0.1	0.026			299.998	15000	0.107028
					0.301	19	6	14				608	0.315	0.1	0.025			299.997	13999.8	0.106756
					0.303	23	5	8				607	0.316	0.101	0.024			299.997	13000	0.106441
					0.305	19	10	9				606	0.317	0.101	0.024			299.997	11999.9	0.106093
					0.307	13	7	10				605	0.317	0.102	0.024			299.995	10999.9	0.10569
					0.31	23	6	6				604	0.318	0.103	0.024			299.996	10000	0.105218
					0.312	26	6	10				603	0.318	0.104	0.023			299.995	9000.07	0.104647
					0.314	23	7	8				602	0.319	0.104	0.023			299.994	8000.06	0.103977
					0.316	19	3	15				601	0.319	0.105	0.023			299.991	6999.95	0.103136
					0.319	20	4	7				600	0.32	0.106	0.023			299.989	6000.13	0.102046
					0.321	18	7	9				599	0.322	0.106	0.024			299.988	4999.86	0.100635
					0.323	21	5	9				598	0.323	0.107	0.024			299.989	4500.18	0.0996782
					0.325	20	9	7				597	0.323	0.108	0.025			299.989	4000.12	0.0984713
					0.327	21	5	12				596	0.324	0.109	0.027			299.993	3500.13	0.0970807
					0.33	24	4	10				595	0.324	0.109	0.027			299.992	3000	0.0951931
					0.332	28	5	8				594	0.325	0.11	0.027			299.993	2500.04	0.0926744
					0.334	20	10	14				593	0.326	0.111	0.027			299.996	2300.05	0.0914373
					0.336	30	3	10				592	0.327	0.111	0.028			299.994	2100.29	0.0899513
					0.339	20	5	11				591	0.329	0.113	0.027			299.995	1900.32	0.088142
					0.341	22	4	15				590	0.33	0.113	0.027			299.995	1700.36	0.0861785
					0.343	26	4	16				589	0.331	0.114	0.027			299.995	1500.29	0.0835739
					0.345	26	6	15				588	0.332	0.115	0.028			299.996	1300.4	0.080688
					0.347	25	7	16				587	0.333	0.115	0.03			299.996	1100.44	0.0767236
					0.35	26	5	13				586	0.335	0.116	0.031			299.997	900.378	0.0713267
					0.352	31	6	12				585	0.336	0.118	0.032			299.998	850.285	0.0696915
					0.354	20	3	21				584	0.336	0.118	0.033			299.998	800.274	0.0680624
					0.356	21	6	20				583	0.337	0.119	0.035			299.998	750.366	0.0661772
					0.359	25	6	21				582	0.338	0.12	0.037			299.998	700.221	0.0643278
					0.361	25	3	12				581	0.34	0.121	0.039			299.997	650.261	0.06205
					0.363	33	10	21				580	0.342	0.122	0.042			299.997	600.287	0.0597003
					0.365	21	4	13				579	0.343	0.122	0.044			299.995	550.305	0.0571267
					0.368	22	4	15				578	0.344	0.124	0.046			299.994	500.345	0.0541882
					0.37	24	4	27				577	0.345	0.124	0.049			299.993	450.208	0.0508223
					0.372	26	3	16				576	0.346	0.125	0.051			299.991	400.041	0.0475367
					0.374	36	9	16				575	0.347	0.127	0.053			299.992	350.288	0.0435017
					0.376	36	11	13				574	0.349	0.127	0.054			299.993	300.306	0.0390576
					0.379	24	6	24				573	0.35	0.128	0.055			299.992	275.371	0.0363751
					0.381	33	4	15				572	0.352	0.129	0.056			299.994	250.28	0.0338105
					0.383	28	7	18				571	0.353	0.131	0.057			299.997	225.233	0.0310843
					0.385	29	4	12				570	0.355	0.131	0.059			299.994	200.076	0.0283413
					0.388	33	1	12				569	0.355	0.132	0.061			299.996	175.296	0.0249558
					0.39	22	11	19				568	0.356	0.133	0.063			299.997	150.116	0.021992
					0.392	25	7	16				567	0.357	0.134	0.065			299.997	125.351	0.0184971
					0.394	27	8	19				566	0.359	0.135	0.064			299.997	100.364	0.01442
					0.396	32	6	28				565	0.361	0.137	0.061			299.997	75.3171	0.0107015
					0.399	20	5	18				564	0.362	0.137	0.057			299.994	50.241	0.00615534
					0.401	44	7	14				563	0.363	0.138	0.052			299.997	25.0539	0.00167884
					0.403	34	6	19				562	0.365	0.14	0.046			299.995	0.266452	-0.00288164
					0.405	26	4	16				561	0.366	0.141	0.043			299.995	-24.7208	-0.00726079
					0.408	23	6	16				560	0.367	0.142	0.04			299.996	-49.7229	-0.0114444
					0.41	26	5	15				559	0.368	0.144	0.038			299.995	-74.725	-0.0151228
					0.412	26	3	20				558	0.369	0.144	0.036			299.997	-99.6604	-0.0190365
					0.414	27	6	21				557	0.371	0.146	0.034			299.996	-124.677	-0.0225109
					0.417	28	7	14				556	0.373	0.147	0.033			299.996	-149.783	-0.0257232
					0.419	35	9	25				555	0.374	0.148	0.033			299.997	-174.77	-0.0288876
					0.421	37	6	17				554	0.373	0.149	0.031			299.996	-199.75	-0.0315515
					0.423	31	5	16				553	0.373	0.15	0.03			299.995	-224.73	-0.0342137
					0.425	27	5	24				552	0.375	0.152	0.029			299.999	-249.71	-0.0369277
					0.428	30	7	13				551	0.376	0.153	0.029			299.997	-274.675	-0.0393389
					0.43	38	6	16				550	0.377	0.155	0.028			299.999	-299.647	-0.0413136
					0.432	33	9	19				549	0.378	0.156	0.029			299.999	-349.777	-0.0453958
					0.434	32	7	11				548	0.379	0.157	0.03			299.997	-399.715	-0.0490885
					0.437	31	10	20				547	0.379	0.158	0.032			299.997	-449.645	-0.0526689
					0.439	30	10	17				546	0.381	0.16	0.033			299.997	-499.62	-0.0554749
					0.441	21	6	20				545	0.382	0.161	0.034			299.997	-549.927	-0.0582603
					0.443	27	8	18				544	0.385	0.162	0.036			299.999	-599.924	-0.0607866
					0.445	36	7	24				543	0.387	0.164	0.038			299.997	-649.595	-0.0631694
					0.448	36	4	19				542	0.39	0.165	0.041			299.998	-699.718	-0.0650311
					0.45	25	11	18				541	0.392	0.167	0.045			299.998	-749.907	-0.0669432
					0.452	36	8	20				540	0.395	0.168	0.048			299.998	-799.63	-0.0688364
					0.454	20	9	20				539	0.397	0.17	0.053			299.998	-849.737	-0.0705104
					0.457	30	7	28				538	0.399	0.171	0.058			299.998	-899.623	-0.0719189
					0.459	34	12	25				537	0.4	0.173	0.064			300.001	-1099.67	-0.0766629
					0.461	30	8	26				536	0.397	0.174	0.071			299.998	-1299.77	-0.080558
					0.463	25	9	16				535	0.399	0.176	0.076			299.998	-1499.64	-0.0833163
					0.466	34	6	8				534	0.399	0.178	0.078			299.998	-1699.93	-0.0862621
					0.468	35	3	28				533	0.399	0.18	0.079			299.999	-1899.67	-0.0882516
					0.47	26	4	26				532	0.399	0.181	0.08			299.998	-2099.61	-0.0899874
					0.472	19	5	14				531	0.4	0.184	0.08			299.999	-2299.65	-0.091381
					0.474	32	6	23				530	0.401	0.185	0.078			300	-2499.72	-0.0926425
					0.477	26	4	16				529	0.4	0.187	0.075			299.999	-2999.75	-0.0950448
					0.479	33	11	20				528	0.401	0.189	0.072			299.998	-3499.61	-0.0969475
					0.481	26	6	23				527	0.402	0.191	0.069			300	-3999.61	-0.0984232
					0.483	38	9	21				526	0.403	0.193	0.065			300.001	-4499.89	-0.0995564
					0.486	34	10	15				525	0.403	0.195	0.061			300.001	-4999.68	-0.100571
					0.488	27	7	16				524	0.404	0.197	0.057			300.001	-5999.62	-0.102048
					0.49	35	2	19				523	0.405	0.199	0.053			300.002	-6999.74	-0.103129
					0.492	28	8	15				522	0.407	0.201	0.049			300.002	-7999.57	-0.103952
					0.494	37	5	27				521	0.409	0.203	0.047			300.002	-8999.66	-0.104653
					0.497	31	8	25				520	0.41	0.205	0.045			300.004	-9999.69	-0.105196
					0.499	20	6	15				519	0.412	0.207	0.044			300.003	-10999.7	-0.105649
					0.501	33	8	17				518	0.413	0.209	0.044			300.006	-11999.8	-0.106078
					0.503	35	7	26				517	0.414	0.211	0.044			300.005	-12999.8	-0.106438
					0.506	30	7	21				516	0.416	0.213	0.046			300.006	-13999.6	-0.106751
					0.508	20	17	31				515	0.418	0.215	0.048			300.008	-14999.6	-0.107022
					0.51	27	13	14				514	0.42	0.217	0.05			300.007	-15999.8	-0.107271
					0.512	27	5	15				513	0.422	0.219	0.054			300.008	-16999.7	-0.107505
					0.515	28	9	22				512	0.424	0.22	0.058			300.007	-17999.6	-0.10769
					0.517	34	7	17				511	0.428	0.222	0.063			300.006	-18999.6	-0.107888
					0.519	24	8	24				510	0.431	0.224	0.069			300.007	-19999.6	-0.10806
					0.521	22	6	20				509	0.433	0.226	0.076			300.006	-20999.6	-0.10821
					0.523	23	10	21				508	0.436	0.228	0.082			300.007	-21999.6	-0.108385
					0.526	24	8	17				507	0.438	0.23	0.088			300.008	-22999.6	-0.10851
					0.528	40	10	25				506	0.44	0.232	0.093			300.007	-23999.6	-0.108658
					0.53	36	8	21				505	0.442	0.234	0.099			300.007	-24999.6	-0.108772
					0.532	25	10	19				504	0.443	0.236	0.104			300.004	-25999.6	-0.10888
					0.535	25	10	19				503	0.445	0.239	0.109			300.007	-26999.7	-0.109009
					0.537	29	9	21				502	0.447	0.24	0.112			300.007	-27999.6	-0.109113
					0.539	35	4	26				501	0.448	0.243	0.113			300.009	-28999.8	-0.109213
					0.541	23	11	23				500	0.449	0.245	0.115			300.01	-29999.6	-0.109302
					0.543	31	6	18				499	0.45	0.247	0.116
					0.546	41	8	20				498	0.451	0.249	0.118
					0.548	43	8	16				497	0.452	0.251	0.117
					0.55	34	12	25				496	0.453	0.253	0.114
					0.552	37	5	26				495	0.452	0.255	0.11
					0.555	30	10	20				494	0.453	0.257	0.105
					0.557	28	10	24				493	0.454	0.259	0.102
					0.559	37	7	18				492	0.455	0.26	0.097
					0.561	29	4	22				491	0.455	0.262	0.093
					0.564	28	9	21				490	0.456	0.264	0.088
					0.566	27	8	23				489	0.457	0.266	0.082
					0.568	30	11	18				488	0.458	0.268	0.079
					0.57	17	10	16				487	0.459	0.27	0.075
					0.572	30	8	19				486	0.46	0.271	0.071
					0.575	26	4	18				485	0.461	0.273	0.067
					0.577	20	7	17				484	0.463	0.275	0.063
					0.579	16	13	20				483	0.464	0.277	0.059
					0.581	24	6	17				482	0.467	0.279	0.056
					0.584	30	7	23				481	0.467	0.281	0.054
					0.586	20	7	22				480	0.469	0.282	0.051
					0.588	43	9	18				479	0.472	0.284	0.049
					0.59	28	10	19				478	0.473	0.286	0.047
					0.592	20	4	22				477	0.474	0.288	0.046
					0.595	24	11	16				476	0.475	0.29	0.044
					0.597	27	5	21				475	0.477	0.292	0.044
					0.599	29	9	13				474	0.479	0.294	0.043
					0.601	30	9	20				473	0.48	0.296	0.042
					0.604	32	6	19				472	0.481	0.298	0.042
					0.606	26	12	20				471	0.482	0.3	0.041
					0.608	30	8	12				470	0.485	0.302	0.04
					0.61	19	5	16				469	0.488	0.305	0.04
					0.613	30	10	16				468	0.489	0.307	0.039
					0.615	28	6	21				467	0.49	0.31	0.038
					0.617	32	5	14				466	0.492	0.311	0.037
					0.619	27	13	19				465	0.494	0.314	0.036
					0.621	20	6	19				464	0.497	0.316	0.035
					0.624	28	11	25				463	0.499	0.319	0.035
					0.626	27	4	21				462	0.501	0.321	0.034
					0.628	32	5	16				461	0.503	0.323	0.033
					0.63	40	5	15				460	0.504	0.326	0.033
					0.633	31	7	19				459	0.508	0.329	0.033
					0.635	22	8	23				458	0.51	0.331	0.034
					0.637	23	4	18				457	0.512	0.334	0.033
					0.639	25	7	16				456	0.514	0.337	0.034
					0.641	16	5	25				455	0.516	0.34	0.034
					0.644	24	7	20				454	0.518	0.342	0.034
					0.646	20	7	20				453	0.52	0.345	0.035
					0.648	26	7	18				452	0.522	0.348	0.035
					0.65	22	6	15				451	0.523	0.351	0.035
					0.653	26	8	17				450	0.525	0.354	0.036
					0.655	20	9	18				449	0.528	0.357	0.036
					0.657	20	1	17				448	0.53	0.359	0.037
					0.659	25	7	18				447	0.532	0.363	0.038
					0.662	21	5	21				446	0.535	0.366	0.038
					0.664	20	5	13				445	0.537	0.369	0.04
					0.666	24	0	13				444	0.54	0.372	0.041
					0.668	19	7	15				443	0.543	0.374	0.043
					0.67	27	4	21				442	0.546	0.378	0.045
					0.673	29	9	17				441	0.548	0.381	0.047
					0.675	27	4	16				440	0.552	0.385	0.049
					0.677	30	4	26				439	0.555	0.388	0.052
					0.679	20	8	14				438	0.558	0.392	0.056
					0.682	25	5	10				437	0.561	0.396	0.06
					0.684	25	4	12				436	0.564	0.4	0.063
					0.686	17	2	19				435	0.567	0.404	0.069
					0.688	17	6	19				434	0.57	0.408	0.075
					0.69	29	7	16				433	0.574	0.411	0.079
					0.693	13	6	17				432	0.577	0.416	0.086
					0.695	19	3	17				431	0.581	0.419	0.094
					0.697	17	2	16				430	0.584	0.424	0.102
					0.699	15	11	9				429	0.589	0.428	0.112
					0.702	17	5	15				428	0.594	0.432	0.123
					0.704	14	6	11				427	0.598	0.435	0.135
					0.706	18	4	16				426	0.602	0.439	0.149
					0.708	26	2	16				425	0.607	0.443	0.164
					0.711	18	4	21				424	0.612	0.447	0.18
					0.713	14	5	16				423	0.617	0.452	0.2
					0.715	22	4	12				422	0.623	0.455	0.221
					0.717	18	3	11				421	0.628	0.459	0.244
					0.719	19	3	16				420	0.634	0.463	0.27
					0.722	14	2	10				419	0.64	0.467	0.299
					0.724	11	3	15				418	0.646	0.471	0.328
					0.726	21	3	12				417	0.653	0.475	0.36
					0.728	6	2	7				416	0.663	0.478	0.399
					0.731	21	3	12				415	0.67	0.481	0.437
					0.733	8	6	7				414	0.679	0.484	0.475
					0.735	8	5	12				413	0.687	0.488	0.514
					0.737	6	4	10				412	0.696	0.489	0.553
					0.739	11	1	5				411	0.705	0.491	0.59
					0.742	8	1	5				410	0.715	0.493	0.627
					0.744	3	2	9				409	0.725	0.495	0.66
					0.746	10	3	4				408	0.735	0.497	0.691
					0.748	6	1	5				407	0.746	0.502	0.717
					0.751	6	2	4				406	0.759	0.508	0.739
					0.753	7	3	5				405	0.772	0.515	0.758
					0.755	6	4	4				404	0.786	0.523	0.773
					0.757	7	2	5				403	0.799	0.532	0.783
					0.76	3	1	3				402	0.814	0.54	0.79
					0.762	9	2	2				401	0.83	0.548	0.793
					0.764	4	1	4				400	0.844	0.555	0.794
					0.766	2	0	2				399	0.858	0.563	0.792
					0.768	9	4	6				398	0.871	0.57	0.788
					0.771	7	1	3				397	0.88	0.576	0.781
					0.773	7	0	4				396	0.888	0.583	0.774
					0.775	9	1	2				395	0.895	0.589	0.765
					0.777	9	3	4				394	0.897	0.596	0.754
					0.78	3	2	3				393	0.899	0.602	0.741
					0.782	11	0	1				392	0.899	0.609	0.728
					0.784	5	1	5				391	0.897	0.616	0.713
					0.786	2	1	4				390	0.894	0.623	0.698
					0.788	2	1	5				389	0.89	0.631	0.681
					0.791	10	4	1				388	0.886	0.638	0.665
					0.793	5	2	2				387	0.883	0.645	0.649
					0.795	1	2	1				386	0.88	0.654	0.636
					0.797	2	0	2				385	0.877	0.662	0.62
					0.8	4	2	4				384	0.874	0.669	0.606
					0.802	5	1	3				383	0.871	0.678	0.593
					0.804	1	1	1				382	0.868	0.686	0.581
					0.806	6	0	0				381	0.866	0.694	0.56
					0.809	4	2	2				380	0.864	0.702	0.55
					0.811	5	3	5				379	0.863	0.711	0.53
					0.813	4	0	0				378	0.862	0.719	0.511
					0.815	6	2	1				377	0.861	0.727	0.493
					0.817	3	1	2				376	0.86	0.736	0.474
					0.82	5	2	2				375	0.859	0.745	0.455
					0.822	7	1	2				374	0.859	0.754	0.445
					0.824	1	1	4				373	0.86	0.762	0.433
					0.826	3	0	0				372	0.858	0.773	0.414
					0.829	3	1	2				371	0.86	0.78	0.393
					0.831	3	4	0				370	0.86	0.789	0.382
					0.833	1	0	0				369	0.86	0.798	0.373
					0.835	3	1	0				368	0.859	0.806	0.363
					0.838	1	2	1				367	0.859	0.817	0.351
					0.84	1	1	1				366	0.858	0.826	0.342
					0.842	0	5	0				365	0.858	0.835	0.332
					0.844	2	2	1				364	0.858	0.846	0.319
					0.846	1	2	0				363	0.858	0.853	0.309
					0.849	2	0	0				362	0.856	0.863	0.3
					0.851	2	2	4				361	0.857	0.874	0.289
					0.853	3	1	1				360	0.856	0.883	0.279
					0.855	1	0	1				359	0.857	0.895	0.271
					0.858	2	0	1				358	0.858	0.904	0.263
					0.86	1	1	0				357	0.858	0.915	0.254
					0.862	0	2	3				356	0.859	0.925	0.245
					0.864	2	0	0				355	0.858	0.937	0.239
					0.866	2	1	0				354	0.859	0.947	0.234
					0.869	3	1	2				353	0.859	0.96	0.229
					0.871	1	0	3				352	0.86	0.97	0.223
					0.873	4	1	0				351	0.861	0.98	0.216
					0.875	0	1	2				350	0.862	0.993	0.212
					0.878	2	1	3				349	0.863	1.004	0.207
					0.88	4	1	1				348	0.864	1.017	0.201
					0.882	1	3	0				347	0.867	1.029	0.194
					0.884	3	0	1				346	0.868	1.041	0.189
					0.887	2	1	2				345	0.869	1.055	0.184
					0.889	0	1	1				344	0.871	1.066	0.177
					0.891	5	1	0				343	0.871	1.085	0.174
					0.893	2	3	1				342	0.874	1.097	0.167
					0.895	2	0	1				341	0.874	1.114	0.163
					0.898	1	1	0				340	0.876	1.127	0.16
					0.9	2	2	0				339	0.878	1.145	0.154
					0.902	1	0	1				338	0.879	1.161	0.149
					0.904	4	2	2				337	0.881	1.176	0.148
					0.907	2	0	4				336	0.882	1.192	0.146
					0.909	3	0	0				335	0.885	1.205	0.142
					0.911	1	1	3				334	0.888	1.22	0.142
					0.913	0	0	1				333	0.889	1.238	0.139
					0.915	2	0	2				332	0.889	1.254	0.137
					0.918	2	1	1				331	0.893	1.268	0.136
					0.92	1	0	1				330	0.894	1.285	0.134
					0.922	1	1	0				329	0.9	1.302	0.134
					0.924	2	0	1				328	0.902	1.322	0.129
					0.927	1	1	1				327	0.906	1.345	0.129
					0.929	0	0	0				326	0.907	1.359	0.127
					0.931	3	1	1				325	0.911	1.377	0.126
					0.933	1	1	0				324	0.912	1.399	0.123
					0.936	1	1	1				323	0.914	1.425	0.123
					0.938	0	0	1				322	0.915	1.443	0.118
					0.94	1	1	0				321	0.917	1.463	0.12
					0.942	1	1	2				320	0.92	1.486	0.115
					0.944	1	0	1				319	0.919	1.511	0.115
					0.947	2	1	0				318	0.926	1.536	0.112
					0.949	1	0	3				317	0.928	1.561	0.111
					0.951	1	0	1				316	0.929	1.585	0.11
					0.953	0	0	1				315	0.931	1.606	0.109
					0.956	0	0	0				314	0.936	1.645	0.107
					0.958	0	1	0				313	0.939	1.674	0.105
					0.96	0	0	0				312	0.941	1.694	0.105
					0.962	1	1	0				311	0.942	1.733	0.103
					0.964	1	1	0				310	0.947	1.761	0.103
					0.967	1	3	0				309	0.951	1.796	0.101
					0.969	1	0	1				308	0.953	1.834	0.1
					0.971	0	2	1				307	0.955	1.867	0.097
					0.973	1	0	0				306	0.958	1.906	0.098
					0.976	0	1	0				305	0.959	1.945	0.085
					0.978	0	0	0				304	0.964	1.981	0.084
					0.98	0	1	2				303	0.969	2.023	0.082
					0.982	1	1	1				302	0.976	2.067	0.081
					0.985	1	0	1				301	0.981	2.109	0.08
					0.987	1	0	0				300	0.988	2.158	0.079
					0.989	0	1	3
					0.991	1	1	1
					0.993	1	0	1
					0.996	0	1	0
					0.998	0	0	0
					1	1	0	1
					1	1	0	1
					1	1	0	0
					1.01	1	1	1
					1.01	0	2	0
					1.01	0	0	3
					1.01	4	1	0
					1.02	1	0	3
					1.02	0	0	1
					1.02	0	1	0
					1.02	2	0	1
					1.02	0	1	1
					1.03	0	0	0
					1.03	0	0	1
					1.03	1	0	2
					1.03	0	0	0
					1.04	3	0	1
					1.04	1	2	0
					1.04	0	1	1
					1.04	2	1	0
					1.04	0	0	2
					1.05	2	0	1
					1.05	4	0	1
					1.05	0	2	1
					1.05	0	0	0
					1.06	0	0	1
					1.06	1	0	1
					1.06	0	1	2
					1.06	1	1	3
					1.06	0	1	0
					1.07	0	0	0
					1.07	0	0	1
					1.07	1	1	2
					1.07	2	2	1
					1.08	1	0	1
					1.08	0	0	0
					1.08	2	0	1
					1.08	0	0	0
					1.08	0	0	0
					1.09	1	1	0
					1.09	1	0	0
					1.09	0	0	0
					1.09	0	1	2
					1.1	0	0	0
					1.1	3	0	1
					1.1	0	0	1
					1.1	0	1	0
					1.1	0	0	0
					1.11	0	0	3
					1.11	1	0	2
					1.11	0	1	0
					1.11	0	0	1
					1.12	2	1	0
					1.12	1	2	2
					1.12	1	0	1
					1.12	0	0	0
					1.12	2	0	1
					1.13	2	0	2
					1.13	2	1	1
					1.13	4	1	2
					1.13	0	0	0
					1.14	3	0	0
					1.14	1	2	2
[truncated: 65 more columns]
